# Supplementary material for: Fetal and Neonatal Outcomes in Fetuses with an Estimated Fetal Weight Percentile of 10–20 in the Early Third Trimester: A Retrospective Cohort Study
Source: Diagnostics (Basel). 2025 Sep 5;15(17):2251. doi: 10.3390/diagnostics15172251 (PMC12428171; doi:10.3390/diagnostics15172251)
Supplement: Supplementary file 1 [file diagnostics-15-02251-s001.zip]

Archive with 1 entries (1 files):
- diagnostics-3726740-supplementary.pdf
